# Supplementary material for: ﻿Morphological and phylogenetic analysis of the early-diverging lineage of Glomeromycota suggest two new genera and recombinations in Archaeosporales
Source: MycoKeys. 2025 Nov 3;124:249–73. doi: 10.3897/mycokeys.124.166449 (PMC12603645; doi:10.3897/mycokeys.124.166449)
Supplement: XML Treatment for Antiquispora [file mycokeys.124.166449-treatment1.xml]

<!DOCTYPE tp:taxon-treatment
  PUBLIC "-//TaxonX//DTD Taxonomic Treatment Publishing DTD v0 20100105//EN" "tax-treatment-NSO.dtd">
<tp:taxon-treatment xmlns:tp="http://www.plazi.org/taxpub"><tp:treatment-meta><kwd-group><label>Taxon classification</label><kwd>
                  <named-content content-type="kingdom">Fungi</named-content>
                </kwd><kwd>
                  <named-content content-type="order">Archaeosporales</named-content>
                </kwd><kwd>
                  <named-content content-type="family">Archaeosporaceae</named-content>
                </kwd></kwd-group><mixed-citation publication-type="journal"><person-group><name><surname>Esmaeilzadeh-Salestani</surname><given-names>Keyvan</given-names></name><name><surname>de Queiroz</surname><given-names>Mariana Bessa</given-names></name><name><surname>Mikryukov</surname><given-names>Vladimir</given-names></name><name><surname>Uszok</surname><given-names>Sylwia</given-names></name><name><surname>Goto</surname><given-names>Bruno Tomio</given-names></name><name><surname>Tedersoo</surname><given-names>Leho</given-names></name><name><surname>Magurno</surname><given-names>Franco</given-names></name></person-group><article-title>﻿Morphological and phylogenetic analysis of the early-diverging lineage of <tp:taxon-name><tp:taxon-name-part taxon-name-part-type="phylum">Glomeromycota</tp:taxon-name-part></tp:taxon-name> suggest two new genera and recombinations in <tp:taxon-name><tp:taxon-name-part taxon-name-part-type="order">Archaeosporales</tp:taxon-name-part></tp:taxon-name></article-title><source>MycoKeys</source><day>03</day><month>11</month><year>2025</year><volume>124</volume><fpage>249</fpage><lpage>273</lpage><pub-id pub-id-type="doi">10.3897/mycokeys.124.166449</pub-id></mixed-citation></tp:treatment-meta><tp:nomenclature><label>﻿</label><tp:taxon-name><object-id xmlns:xlink="http://www.w3.org/1999/xlink" content-type="arpha" xlink:type="simple">5036281B-13F4-585F-8857-5A14626225DB</object-id>
                <tp:taxon-name-part taxon-name-part-type="genus" reg="Antiquispora">Antiquispora</tp:taxon-name-part>
                <object-id xmlns:xlink="http://www.w3.org/1999/xlink" content-type="mycobank" xlink:type="simple">860980</object-id>
              </tp:taxon-name><tp:taxon-authority>Magurno, Uszok, Esmaeilzadeh-Salestani, Tedersoo, M.B. Queiroz &amp; B.T. Goto</tp:taxon-authority><tp:taxon-status xmlns:xlink="http://www.w3.org/1999/xlink" xlink:type="simple">gen. nov.</tp:taxon-status><xref ref-type="fig" rid="F5">Fig. 5A–I</xref></tp:nomenclature><tp:treatment-sec sec-type="etymology" id="SECID0EYNAG"><title>Etymology.</title><p>Latin, <italic>antiquus</italic> (= ancient) and <italic>spora</italic> (= spores), referring to the phylogenetic placement of this genus within <tp:taxon-name><tp:taxon-name-part taxon-name-part-type="order">Archaeosporales</tp:taxon-name-part></tp:taxon-name>, an early-diverging lineage of <tp:taxon-name><tp:taxon-name-part taxon-name-part-type="phylum">Glomeromycota</tp:taxon-name-part></tp:taxon-name>.</p></tp:treatment-sec><tp:treatment-sec sec-type="type species" id="SECID0EMOAG"><title>Type species.</title><p><italic><tp:taxon-name><tp:taxon-name-part taxon-name-part-type="genus" reg="Antiquispora">Antiquispora</tp:taxon-name-part> <tp:taxon-name-part taxon-name-part-type="species" reg="disseminans">disseminans</tp:taxon-name-part></tp:taxon-name></italic> Magurno, Uszok, M.B. Queiroz &amp; B.T. Goto.</p></tp:treatment-sec><tp:treatment-sec sec-type="diagnosis" id="SECID0E4OAG"><title>Diagnosis.</title><p>Differs from <italic><tp:taxon-name><tp:taxon-name-part taxon-name-part-type="genus" reg="Archaeospora">Archaeospora</tp:taxon-name-part></tp:taxon-name></italic> and other genera of <tp:taxon-name><tp:taxon-name-part taxon-name-part-type="family">Archaeosporaceae</tp:taxon-name-part></tp:taxon-name> in (i) having two hyaline spore walls and four layers, (ii) intraradical hyphae, spores, and vesicles stain darkly in trypan blue, and (iii) in the nucleotide composition of sequences of the partial SSU-ITS-LSU nrDNA region (see Discussion for details).</p></tp:treatment-sec><tp:treatment-sec sec-type="description" id="SECID0EPPAG"><title>Genus description.</title><p>Spores acaulosporoid, formed singly in the substrate or occasionally within roots. Spores hyaline to white, small (55–67 µm diam), globose to subglobose, rarely ellipsoid to ovoid. Subcellular spore structure composed of two walls: the outer wall with two hyaline layers, and the inner wall with two permanent, flexible to semi-flexible layers. None of the layers in either wall stain with Melzer’s reagent. Sporiferous saccule hyaline to subhyaline, with a delicate mono- to bi-layered wall continuous with the two outer spore wall layers; usually collapsed or detached in extraradical spores. Spore walls and saccule wall staining dark in Trypan blue. Forming mycorrhizal structures staining dark in Trypan blue.</p></tp:treatment-sec><tp:treatment-sec sec-type="ecology" id="SECID0EUPAG"><title>Ecology and distribution.</title><p>Environmental sequencing data indicate that the genus has a broad geographical and ecological distribution, having been recorded in tropical, subtropical, temperate, and even subpolar regions, across approximately 60 countries in the Americas, Africa, Asia, Europe, and Oceania (Suppl. material <xref ref-type="supplementary-material" rid="S4">4</xref>). It occurs in a broad range of natural and human-modified habitats, including various types of forests, shrublands, grasslands, woodlands, deserts, tundra, freshwater environments, and anthropogenic landscapes such as croplands, rangelands, villages, and urban areas (Suppl. material <xref ref-type="supplementary-material" rid="S5">5</xref>).</p></tp:treatment-sec><tp:treatment-sec><!--Section generated to contain objects referenced in tp:taxon-treatment.--><fig id="F5" position="float" orientation="portrait"><object-id xmlns:xlink="http://www.w3.org/1999/xlink" content-type="doi" xlink:type="simple">10.3897/mycokeys.124.166449.figure5</object-id><object-id xmlns:xlink="http://www.w3.org/1999/xlink" content-type="arpha" xlink:type="simple">7A0142D0-020A-5A27-B137-62D2404F5C74</object-id><label>Figure 5.</label><caption><p><italic><tp:taxon-name><tp:taxon-name-part taxon-name-part-type="genus" reg="Antiquispora">Antiquispora</tp:taxon-name-part> <tp:taxon-name-part taxon-name-part-type="species" reg="disseminans">disseminans</tp:taxon-name-part></tp:taxon-name></italic>. A. Intact spores with dense, oily cytoplasmic content forming irregular droplets. B–F. Spores with two distinct walls (sw, iw), each composed of two layers: swl1–2 and iwl1–2; G. Spores and intraradical hyphae; H. Spore (sp) formed laterally on the neck of a sporiferous saccule (sac), with a detail of the scar at the spore base; I. Spores showing wall structure with four layers and detail of the germ shield (gs); C. Spores in <abbrev xmlns:xlink="http://www.w3.org/1999/xlink" xlink:title="polyvinyl alcohol–lactic acid–glycerol" id="ABBRID0ERUAG" xlink:type="simple">PVLG</abbrev>. A, B, D–F. Spores in <abbrev xmlns:xlink="http://www.w3.org/1999/xlink" xlink:title="polyvinyl alcohol–lactic acid–glycerol" id="ABBRID0EVUAG" xlink:type="simple">PVLG</abbrev> + Melzer’s reagent; G–I. Spores and other structures stained in 0.1% Trypan blue. Scale bars: 25 μm (A, G, H); 10 μm (B–F, I).</p></caption><graphic xmlns:xlink="http://www.w3.org/1999/xlink" xlink:href="mycokeys-124-249-g005.jpg" position="float" orientation="portrait" xlink:type="simple" id="oo_1456614.jpg"><uri content-type="original_file" xlink:type="simple">https://binary.pensoft.net/fig/1456614</uri></graphic></fig><supplementary-material xmlns:xlink="http://www.w3.org/1999/xlink" id="S4" position="float" orientation="portrait" xlink:type="simple"><object-id content-type="arpha" xlink:type="simple">065E2DDB-9E9F-5ADA-82F6-4D54B24C05E7</object-id><label>Supplementary material 4</label><caption><p>Global distribution of the genus <italic><tp:taxon-name><tp:taxon-name-part taxon-name-part-type="genus" reg="Antiquispora">Antiquispora</tp:taxon-name-part></tp:taxon-name></italic> based on EUKARYOME database records</p></caption><statement content-type="dataType"><label>Data type</label><p>pdf</p></statement><statement content-type="notes"><label>Explanation note</label><p>The map shows the geographic locations (colored dots) where the genus has been recorded. A total of 596 sequences were considered from the reference database, spanning 65 countries (Poland for the type species, not included). Map generated with MapCustomizer (<ext-link xlink:href="https://www.mapcustomizer.com/" ext-link-type="uri" xlink:type="simple">https://www.mapcustomizer.com/</ext-link>).</p></statement><media xlink:href="mycokeys-124-249-s004.pdf" mimetype="application" mime-subtype="pdf" position="float" orientation="portrait" xlink:type="simple" id="oo_1456618.pdf"><uri content-type="original_file" xlink:type="simple">https://binary.pensoft.net/file/1456618</uri></media><permissions><license xlink:type="simple"><license-p>This dataset is made available under the Open Database License (http://opendatacommons.org/licenses/odbl/1.0/). The Open Database License (ODbL) is a license agreement intended to allow users to freely share, modify, and use this Dataset while maintaining this same freedom for others, provided that the original source and author(s) are credited.</license-p></license></permissions><attrib specific-use="authors">Keyvan Esmaeilzadeh-Salestani, Mariana Bessa de Queiroz, Vladimir Mikryukov, Sylwia Uszok, Bruno Tomio Goto, Leho Tedersoo, Franco Magurno</attrib></supplementary-material><supplementary-material xmlns:xlink="http://www.w3.org/1999/xlink" id="S5" position="float" orientation="portrait" xlink:type="simple"><object-id content-type="arpha" xlink:type="simple">6DA856C2-B9C2-5A47-9FA3-8D489ECAAA9F</object-id><label>Supplementary material 5</label><caption><p>Occurrence of fungal genera in the family <tp:taxon-name><tp:taxon-name-part taxon-name-part-type="family">Archaeosporaceae</tp:taxon-name-part></tp:taxon-name> across different biomes, based on EUKARYOME database records</p></caption><statement content-type="dataType"><label>Data type</label><p>pdf</p></statement><statement content-type="notes"><label>Explanation note</label><p>The table summarizes the presence of each genus in natural and anthropogenic biomes, including forests, grasslands, shrublands, woodlands, deserts, and aquatic environments.</p></statement><media xlink:href="mycokeys-124-249-s005.pdf" mimetype="application" mime-subtype="pdf" position="float" orientation="portrait" xlink:type="simple" id="oo_1456619.pdf"><uri content-type="original_file" xlink:type="simple">https://binary.pensoft.net/file/1456619</uri></media><permissions><license xlink:type="simple"><license-p>This dataset is made available under the Open Database License (http://opendatacommons.org/licenses/odbl/1.0/). The Open Database License (ODbL) is a license agreement intended to allow users to freely share, modify, and use this Dataset while maintaining this same freedom for others, provided that the original source and author(s) are credited.</license-p></license></permissions><attrib specific-use="authors">Keyvan Esmaeilzadeh-Salestani, Mariana Bessa de Queiroz, Vladimir Mikryukov, Sylwia Uszok, Bruno Tomio Goto, Leho Tedersoo, Franco Magurno</attrib></supplementary-material></tp:treatment-sec></tp:taxon-treatment>
