# Supplementary material for: ﻿Morphological and phylogenetic analysis of the early-diverging lineage of Glomeromycota suggest two new genera and recombinations in Archaeosporales
Source: MycoKeys. 2025 Nov 3;124:249–73. doi: 10.3897/mycokeys.124.166449 (PMC12603645; doi:10.3897/mycokeys.124.166449)
Supplement: XML Treatment for Andinospora [file mycokeys.124.166449-treatment3.xml]

<!DOCTYPE tp:taxon-treatment
  PUBLIC "-//TaxonX//DTD Taxonomic Treatment Publishing DTD v0 20100105//EN" "tax-treatment-NSO.dtd">
<tp:taxon-treatment xmlns:tp="http://www.plazi.org/taxpub"><tp:treatment-meta><kwd-group><label>Taxon classification</label><kwd>
                  <named-content content-type="kingdom">Fungi</named-content>
                </kwd><kwd>
                  <named-content content-type="order">Archaeosporales</named-content>
                </kwd><kwd>
                  <named-content content-type="family">Archaeosporaceae</named-content>
                </kwd></kwd-group><mixed-citation publication-type="journal"><person-group><name><surname>Esmaeilzadeh-Salestani</surname><given-names>Keyvan</given-names></name><name><surname>de Queiroz</surname><given-names>Mariana Bessa</given-names></name><name><surname>Mikryukov</surname><given-names>Vladimir</given-names></name><name><surname>Uszok</surname><given-names>Sylwia</given-names></name><name><surname>Goto</surname><given-names>Bruno Tomio</given-names></name><name><surname>Tedersoo</surname><given-names>Leho</given-names></name><name><surname>Magurno</surname><given-names>Franco</given-names></name></person-group><article-title>﻿Morphological and phylogenetic analysis of the early-diverging lineage of <tp:taxon-name><tp:taxon-name-part taxon-name-part-type="phylum">Glomeromycota</tp:taxon-name-part></tp:taxon-name> suggest two new genera and recombinations in <tp:taxon-name><tp:taxon-name-part taxon-name-part-type="order">Archaeosporales</tp:taxon-name-part></tp:taxon-name></article-title><source>MycoKeys</source><day>03</day><month>11</month><year>2025</year><volume>124</volume><fpage>249</fpage><lpage>273</lpage><pub-id pub-id-type="doi">10.3897/mycokeys.124.166449</pub-id></mixed-citation></tp:treatment-meta><tp:nomenclature><label>﻿</label><tp:taxon-name><object-id xmlns:xlink="http://www.w3.org/1999/xlink" content-type="arpha" xlink:type="simple">E163984B-AD6E-5C0B-8B32-E1F59E5205E7</object-id>
                <tp:taxon-name-part taxon-name-part-type="genus" reg="Andinospora">Andinospora</tp:taxon-name-part>
                <object-id xmlns:xlink="http://www.w3.org/1999/xlink" content-type="mycobank" xlink:type="simple">MB 860983</object-id>
              </tp:taxon-name><tp:taxon-authority>Magurno, Uszok, Esmaeilzadeh-Salestani, Tedersoo, M.B. Queiroz &amp; B.T. Goto</tp:taxon-authority><tp:taxon-status xmlns:xlink="http://www.w3.org/1999/xlink" xlink:type="simple">gen. nov.</tp:taxon-status></tp:nomenclature><tp:treatment-sec sec-type="etymology" id="SECID0EGYAG"><title>Etymology.</title><p>Latin, <italic><tp:taxon-name><tp:taxon-name-part taxon-name-part-type="genus" reg="Andinus">Andinus</tp:taxon-name-part></tp:taxon-name></italic> (= referring to the Andes Mountain Range), where the species was originally found, and <italic>spora</italic> (= spores).</p></tp:treatment-sec><tp:treatment-sec sec-type="type genus" id="SECID0EVYAG"><title>Type genus.</title><p><italic><tp:taxon-name><tp:taxon-name-part taxon-name-part-type="genus" reg="Andinospora">Andinospora</tp:taxon-name-part> <tp:taxon-name-part taxon-name-part-type="species" reg="ecuadoriana">ecuadoriana</tp:taxon-name-part></tp:taxon-name></italic> (A. Schüßler &amp; C. Walker) Magurno, Uszok, M.B. Queiroz &amp; B.T. Goto, comb. nov.</p></tp:treatment-sec><tp:treatment-sec sec-type="Basionym" id="SECID0EGZAG"><title>Basionym.</title><p><italic><tp:taxon-name><tp:taxon-name-part taxon-name-part-type="genus" reg="Archaeospora">Archaeospora</tp:taxon-name-part> <tp:taxon-name-part taxon-name-part-type="species" reg="ecuadoriana">ecuadoriana</tp:taxon-name-part></tp:taxon-name></italic> A. Schüßler &amp; C. Walker, Mycorrhiza 29: 437 (2019).</p></tp:treatment-sec><tp:treatment-sec sec-type="diagnosis" id="SECID0EXZAG"><title>Diagnosis.</title><p>Differs from <italic><tp:taxon-name><tp:taxon-name-part taxon-name-part-type="genus" reg="Archaeospora">Archaeospora</tp:taxon-name-part></tp:taxon-name></italic> and other genera of <tp:taxon-name><tp:taxon-name-part taxon-name-part-type="family">Archaeosporaceae</tp:taxon-name-part></tp:taxon-name> in (i) having a spore wall with one layer and an inner wall two-layered, and (ii) in the nucleotide composition of sequences of the SSU-ITS-LSU nrDNA region (see Discussion for details).</p></tp:treatment-sec><tp:treatment-sec sec-type="description" id="SECID0EJ1AG"><title>Genus description.</title><p>Spores formed singly in soil, roots, or small clusters, laterally, or intercalary to the sporiferous saccule. Hyaline, small (20 µm diam), glomoid spores detected. Acaulosporoid and entrophosporoid spores hyaline, globose, subglobose, broadly ellipsoid, ovoid, obovoid, or irregular, 43–77 × 43–99 µm diam. Spore wall one-layered continuous with sporiferous saccule wall layer, and an inner (germinal) wall with two hyaline permanent layers. Sporiferous saccule hyaline to subhyaline, with a mono-layered wall continuous with the laminated spore wall layer. Spore walls staining in Trypan blue. Forming mycorrhizal structures staining in Trypan blue.</p></tp:treatment-sec><tp:treatment-sec sec-type="ecology" id="SECID0EO1AG"><title>Ecology and distribution.</title><p>Environmental sequencing data indicate that the genus has been recorded in about 15 countries across Africa, South America, Oceania, Europe, and Asia (Suppl. material <xref ref-type="supplementary-material" rid="S6">6</xref>). Most records come from tropical and subtropical ecosystems, particularly broadleaf and coniferous forests, but have also been found in temperate grasslands and woodlands (Suppl. material <xref ref-type="supplementary-material" rid="S5">5</xref>).</p></tp:treatment-sec><tp:treatment-sec><!--Section generated to contain objects referenced in tp:taxon-treatment.--><supplementary-material xmlns:xlink="http://www.w3.org/1999/xlink" id="S6" position="float" orientation="portrait" xlink:type="simple"><object-id content-type="arpha" xlink:type="simple">08EE5798-419B-5A99-AA12-944F9036C84B</object-id><label>Supplementary material 6</label><caption><p>Global distribution of the genus <italic><tp:taxon-name><tp:taxon-name-part taxon-name-part-type="genus" reg="Andinospora">Andinospora</tp:taxon-name-part></tp:taxon-name></italic> based on EUKARYOME database records</p></caption><statement content-type="dataType"><label>Data type</label><p>pdf</p></statement><statement content-type="notes"><label>Explanation note</label><p>The map shows the geographic locations (colored dots) where the genus has been recorded. A total of 52 sequences from the reference database, spanning 14 countries (Ecuador for the type species, not included). Map generated with MapCustomizer (<ext-link xlink:href="https://www.mapcustomizer.com/" ext-link-type="uri" xlink:type="simple">https://www.mapcustomizer.com/</ext-link>).</p></statement><media xlink:href="mycokeys-124-249-s006.pdf" mimetype="application" mime-subtype="pdf" position="float" orientation="portrait" xlink:type="simple" id="oo_1456620.pdf"><uri content-type="original_file" xlink:type="simple">https://binary.pensoft.net/file/1456620</uri></media><permissions><license xlink:type="simple"><license-p>This dataset is made available under the Open Database License (http://opendatacommons.org/licenses/odbl/1.0/). The Open Database License (ODbL) is a license agreement intended to allow users to freely share, modify, and use this Dataset while maintaining this same freedom for others, provided that the original source and author(s) are credited.</license-p></license></permissions><attrib specific-use="authors">Keyvan Esmaeilzadeh-Salestani, Mariana Bessa de Queiroz, Vladimir Mikryukov, Sylwia Uszok, Bruno Tomio Goto, Leho Tedersoo, Franco Magurno</attrib></supplementary-material><supplementary-material xmlns:xlink="http://www.w3.org/1999/xlink" id="S5" position="float" orientation="portrait" xlink:type="simple"><object-id content-type="arpha" xlink:type="simple">6DA856C2-B9C2-5A47-9FA3-8D489ECAAA9F</object-id><label>Supplementary material 5</label><caption><p>Occurrence of fungal genera in the family <tp:taxon-name><tp:taxon-name-part taxon-name-part-type="family">Archaeosporaceae</tp:taxon-name-part></tp:taxon-name> across different biomes, based on EUKARYOME database records</p></caption><statement content-type="dataType"><label>Data type</label><p>pdf</p></statement><statement content-type="notes"><label>Explanation note</label><p>The table summarizes the presence of each genus in natural and anthropogenic biomes, including forests, grasslands, shrublands, woodlands, deserts, and aquatic environments.</p></statement><media xlink:href="mycokeys-124-249-s005.pdf" mimetype="application" mime-subtype="pdf" position="float" orientation="portrait" xlink:type="simple" id="oo_1456619.pdf"><uri content-type="original_file" xlink:type="simple">https://binary.pensoft.net/file/1456619</uri></media><permissions><license xlink:type="simple"><license-p>This dataset is made available under the Open Database License (http://opendatacommons.org/licenses/odbl/1.0/). The Open Database License (ODbL) is a license agreement intended to allow users to freely share, modify, and use this Dataset while maintaining this same freedom for others, provided that the original source and author(s) are credited.</license-p></license></permissions><attrib specific-use="authors">Keyvan Esmaeilzadeh-Salestani, Mariana Bessa de Queiroz, Vladimir Mikryukov, Sylwia Uszok, Bruno Tomio Goto, Leho Tedersoo, Franco Magurno</attrib></supplementary-material></tp:treatment-sec></tp:taxon-treatment>
