# Supplementary material for: ﻿Morphological and phylogenetic analysis of the early-diverging lineage of Glomeromycota suggest two new genera and recombinations in Archaeosporales
Source: MycoKeys. 2025 Nov 3;124:249–73. doi: 10.3897/mycokeys.124.166449 (PMC12603645; doi:10.3897/mycokeys.124.166449)
Supplement: XML Treatment for Andinospora ecuadoriana [file mycokeys.124.166449-treatment4.xml]

<!DOCTYPE tp:taxon-treatment
  PUBLIC "-//TaxonX//DTD Taxonomic Treatment Publishing DTD v0 20100105//EN" "tax-treatment-NSO.dtd">
<tp:taxon-treatment xmlns:tp="http://www.plazi.org/taxpub"><tp:treatment-meta><kwd-group><label>Taxon classification</label><kwd>
                  <named-content content-type="kingdom">Fungi</named-content>
                </kwd><kwd>
                  <named-content content-type="order">Archaeosporales</named-content>
                </kwd><kwd>
                  <named-content content-type="family">Archaeosporaceae</named-content>
                </kwd></kwd-group><mixed-citation publication-type="journal"><person-group><name><surname>Esmaeilzadeh-Salestani</surname><given-names>Keyvan</given-names></name><name><surname>de Queiroz</surname><given-names>Mariana Bessa</given-names></name><name><surname>Mikryukov</surname><given-names>Vladimir</given-names></name><name><surname>Uszok</surname><given-names>Sylwia</given-names></name><name><surname>Goto</surname><given-names>Bruno Tomio</given-names></name><name><surname>Tedersoo</surname><given-names>Leho</given-names></name><name><surname>Magurno</surname><given-names>Franco</given-names></name></person-group><article-title>﻿Morphological and phylogenetic analysis of the early-diverging lineage of <tp:taxon-name><tp:taxon-name-part taxon-name-part-type="phylum">Glomeromycota</tp:taxon-name-part></tp:taxon-name> suggest two new genera and recombinations in <tp:taxon-name><tp:taxon-name-part taxon-name-part-type="order">Archaeosporales</tp:taxon-name-part></tp:taxon-name></article-title><source>MycoKeys</source><day>03</day><month>11</month><year>2025</year><volume>124</volume><fpage>249</fpage><lpage>273</lpage><pub-id pub-id-type="doi">10.3897/mycokeys.124.166449</pub-id></mixed-citation></tp:treatment-meta><tp:nomenclature><label>﻿</label><tp:taxon-name><object-id xmlns:xlink="http://www.w3.org/1999/xlink" content-type="arpha" xlink:type="simple">92ADDE7E-4DAC-5C83-9A46-861E9D17D637</object-id>
                <tp:taxon-name-part taxon-name-part-type="genus" reg="Andinospora">Andinospora</tp:taxon-name-part>
                <tp:taxon-name-part taxon-name-part-type="species" reg="ecuadoriana">ecuadoriana</tp:taxon-name-part>
                <object-id xmlns:xlink="http://www.w3.org/1999/xlink" content-type="mycobank" xlink:type="simple">MB 860984</object-id>
              </tp:taxon-name><tp:taxon-authority>(A. Schüßler &amp; C. Walker) Magurno, Uszok, Esmaeilzadeh-Salestani, Tedersoo, M.B. Queiroz &amp; B.T. Goto</tp:taxon-authority><tp:taxon-status xmlns:xlink="http://www.w3.org/1999/xlink" xlink:type="simple">comb. nov.</tp:taxon-status></tp:nomenclature><tp:treatment-sec sec-type="description" id="SECID0EF3AG"><title>Species description.</title><p>As in <italic><tp:taxon-name><tp:taxon-name-part taxon-name-part-type="genus" reg="Andinospora">Andinospora</tp:taxon-name-part></tp:taxon-name></italic> description.</p></tp:treatment-sec><tp:treatment-sec sec-type="ecology" id="SECID0ES3AG"><title>Ecology and distribution.</title><p>The species showed a broad ecological distribution, having been detected across multiple continents, including Australia, South America, Africa, Asia, and Central America. It occurs in a wide range of biomes, such as temperate and subtropical broadleaf forests, tropical forests, tropical coniferous forests, and both temperate and tropical woodlands. This widespread occurrence across diverse climatic zones and vegetation types suggests the species is ecologically versatile and capable of thriving under varied environmental conditions, possibly reflecting a broad host range or high functional adaptability.</p></tp:treatment-sec></tp:taxon-treatment>
