# Supplementary material for: ﻿Morphological and phylogenetic analysis of the early-diverging lineage of Glomeromycota suggest two new genera and recombinations in Archaeosporales
Source: MycoKeys. 2025 Nov 3;124:249–73. doi: 10.3897/mycokeys.124.166449 (PMC12603645; doi:10.3897/mycokeys.124.166449)
Supplement: XML Treatment for Archaeospora [file mycokeys.124.166449-treatment5.xml]

<!DOCTYPE tp:taxon-treatment
  PUBLIC "-//TaxonX//DTD Taxonomic Treatment Publishing DTD v0 20100105//EN" "tax-treatment-NSO.dtd">
<tp:taxon-treatment xmlns:tp="http://www.plazi.org/taxpub"><tp:treatment-meta><kwd-group><label>Taxon classification</label><kwd>
                  <named-content content-type="kingdom">Fungi</named-content>
                </kwd><kwd>
                  <named-content content-type="order">Archaeosporales</named-content>
                </kwd><kwd>
                  <named-content content-type="family">Archaeosporaceae</named-content>
                </kwd></kwd-group><mixed-citation publication-type="journal"><person-group><name><surname>Esmaeilzadeh-Salestani</surname><given-names>Keyvan</given-names></name><name><surname>de Queiroz</surname><given-names>Mariana Bessa</given-names></name><name><surname>Mikryukov</surname><given-names>Vladimir</given-names></name><name><surname>Uszok</surname><given-names>Sylwia</given-names></name><name><surname>Goto</surname><given-names>Bruno Tomio</given-names></name><name><surname>Tedersoo</surname><given-names>Leho</given-names></name><name><surname>Magurno</surname><given-names>Franco</given-names></name></person-group><article-title>﻿Morphological and phylogenetic analysis of the early-diverging lineage of <tp:taxon-name><tp:taxon-name-part taxon-name-part-type="phylum">Glomeromycota</tp:taxon-name-part></tp:taxon-name> suggest two new genera and recombinations in <tp:taxon-name><tp:taxon-name-part taxon-name-part-type="order">Archaeosporales</tp:taxon-name-part></tp:taxon-name></article-title><source>MycoKeys</source><day>03</day><month>11</month><year>2025</year><volume>124</volume><fpage>249</fpage><lpage>273</lpage><pub-id pub-id-type="doi">10.3897/mycokeys.124.166449</pub-id></mixed-citation></tp:treatment-meta><tp:nomenclature><label>﻿</label><tp:taxon-name><object-id xmlns:xlink="http://www.w3.org/1999/xlink" content-type="arpha" xlink:type="simple">DE2FAA34-EE2A-54D7-A285-3D52980C6DE7</object-id>
                <tp:taxon-name-part taxon-name-part-type="genus" reg="Archaeospora">Archaeospora</tp:taxon-name-part>
              </tp:taxon-name><tp:taxon-authority>(J.B. Morton &amp; D. Redecker) emend. Magurno, Uszok, Esmaeilzadeh-Salestani, Tedersoo, M.B. Queiroz &amp; B.T. Goto</tp:taxon-authority></tp:nomenclature><tp:treatment-sec sec-type="description" id="SECID0EX4AG"><title>Genus description.</title><p>Spores acaulosporoid, entrophosporoid and/or glomoid formed singly or in aggregates in the substrate or occasionally within roots. Acaulosporoid and entrophosporoid spores hyaline or white to light yellow, small (22–114 µm diam), globose to subglobose, rarely ellipsoid to ovoid. Subcellular spore structure composed of two walls: the outer wall with one-two hyaline layers, and the inner wall with one to three permanent, flexible to semi-flexible layers. None of the layers in either wall stain with Melzer’s reagent. Sporiferous saccule hyaline to subhyaline, with a delicate mono- to bi-layered wall continuous with the two outer spore wall layers; usually collapsed or detached in extraradical spores. Glomoid spores hyaline to white, small (22–31 µm diam), with a bi-layered wall. Forming mycorrhizal structures with weak reaction in Trypan blue.</p></tp:treatment-sec><tp:treatment-sec sec-type="type genus" id="SECID0E34AG"><title>Type genus.</title><p><italic><tp:taxon-name><tp:taxon-name-part taxon-name-part-type="genus" reg="Archaeospora">Archaeospora</tp:taxon-name-part> <tp:taxon-name-part taxon-name-part-type="species" reg="trappei">trappei</tp:taxon-name-part></tp:taxon-name></italic> (R.N. Ames &amp; Linderman) J.B. Morton &amp; D. Redecker, Mycologia 93 (1): 183 (2001).</p></tp:treatment-sec><tp:treatment-sec sec-type="Basionym" id="SECID0EN5AG"><title>Basionym.</title><p><italic><tp:taxon-name><tp:taxon-name-part taxon-name-part-type="genus" reg="Acaulospora">Acaulospora</tp:taxon-name-part> <tp:taxon-name-part taxon-name-part-type="species" reg="trappei">trappei</tp:taxon-name-part></tp:taxon-name></italic> R.N. Ames &amp; Linderman, Mycotaxon 3 (3): 566 (1976).</p></tp:treatment-sec><tp:treatment-sec sec-type="Other species" id="SECID0E55AG"><title>Other species.</title><p><italic><tp:taxon-name><tp:taxon-name-part taxon-name-part-type="genus" reg="Archaeospora">Archaeospora</tp:taxon-name-part> <tp:taxon-name-part taxon-name-part-type="species" reg="europaea">europaea</tp:taxon-name-part></tp:taxon-name></italic> Oehl, Palenz., Sánchez-Castro, V.M. Santos &amp; G.A. Silva, Sydowia 71: 131 (2019).</p><p><italic><tp:taxon-name><tp:taxon-name-part taxon-name-part-type="genus" reg="Archaeospora">Archaeospora</tp:taxon-name-part> <tp:taxon-name-part taxon-name-part-type="species" reg="myriocarpa">myriocarpa</tp:taxon-name-part></tp:taxon-name></italic> (Spain, Sieverd. &amp; N.C. Schenck) Oehl, G.A. Silva, B.T. Goto &amp; Sieverd., Mycotaxon 117: 430 (2011).</p><p><italic><tp:taxon-name><tp:taxon-name-part taxon-name-part-type="genus" reg="Archaeospora">Archaeospora</tp:taxon-name-part> <tp:taxon-name-part taxon-name-part-type="species" reg="schenckii">schenckii</tp:taxon-name-part></tp:taxon-name></italic> (Sieverd. &amp; S. Toro) C. Walker &amp; A. Schüßler, The <tp:taxon-name><tp:taxon-name-part taxon-name-part-type="phylum">Glomeromycota</tp:taxon-name-part></tp:taxon-name>: a species list with new families and new genera: 53 (2010).</p><p><italic><tp:taxon-name><tp:taxon-name-part taxon-name-part-type="genus" reg="Archaeospora">Archaeospora</tp:taxon-name-part> <tp:taxon-name-part taxon-name-part-type="species" reg="undulata">undulata</tp:taxon-name-part></tp:taxon-name></italic> (Sieverd.) Sieverd., G.A. Silva, B.T. Goto &amp; Oehl, Mycotaxon 117: 430 (2012).</p></tp:treatment-sec><tp:treatment-sec sec-type="ecology" id="SECID0E2ABG"><title>Ecology and distribution.</title><p>Environmental sequencing data show that the genus has a broad distribution, with records from 38 countries across tropical, subtropical, temperate, and subpolar regions in Africa, the Americas, Europe, Asia, and Oceania (Suppl. material <xref ref-type="supplementary-material" rid="S7">7</xref>). It has been detected in diverse biomes, including broadleaf and coniferous forests, woodlands, grasslands (montane and flooded), shrublands, deserts, freshwater river systems, and a variety of anthropogenic habitats such as croplands, rangelands, villages, and urban areas (Suppl. material <xref ref-type="supplementary-material" rid="S5">5</xref>).</p></tp:treatment-sec><tp:treatment-sec><!--Section generated to contain objects referenced in tp:taxon-treatment.--><supplementary-material xmlns:xlink="http://www.w3.org/1999/xlink" id="S7" position="float" orientation="portrait" xlink:type="simple"><object-id content-type="arpha" xlink:type="simple">11662B9E-5B4E-5B16-9151-6DAE7E6D0BAA</object-id><label>Supplementary material 7</label><caption><p>Global distribution of the genus <italic><tp:taxon-name><tp:taxon-name-part taxon-name-part-type="genus" reg="Archaeospora">Archaeospora</tp:taxon-name-part></tp:taxon-name></italic> based on EUKARYOME database records</p></caption><statement content-type="dataType"><label>Data type</label><p>pdf</p></statement><statement content-type="notes"><label>Explanation note</label><p>The map shows the geographic locations (colored dots) where the genus has been recorded. A total of 251 sequences were considered from the reference database, spanning 38 countries. Map generated with MapCustomizer (<ext-link xlink:href="https://www.mapcustomizer.com/" ext-link-type="uri" xlink:type="simple">https://www.mapcustomizer.com/</ext-link>).</p></statement><media xlink:href="mycokeys-124-249-s007.pdf" mimetype="application" mime-subtype="pdf" position="float" orientation="portrait" xlink:type="simple" id="oo_1456621.pdf"><uri content-type="original_file" xlink:type="simple">https://binary.pensoft.net/file/1456621</uri></media><permissions><license xlink:type="simple"><license-p>This dataset is made available under the Open Database License (http://opendatacommons.org/licenses/odbl/1.0/). The Open Database License (ODbL) is a license agreement intended to allow users to freely share, modify, and use this Dataset while maintaining this same freedom for others, provided that the original source and author(s) are credited.</license-p></license></permissions><attrib specific-use="authors">Keyvan Esmaeilzadeh-Salestani, Mariana Bessa de Queiroz, Vladimir Mikryukov, Sylwia Uszok, Bruno Tomio Goto, Leho Tedersoo, Franco Magurno</attrib></supplementary-material><supplementary-material xmlns:xlink="http://www.w3.org/1999/xlink" id="S5" position="float" orientation="portrait" xlink:type="simple"><object-id content-type="arpha" xlink:type="simple">6DA856C2-B9C2-5A47-9FA3-8D489ECAAA9F</object-id><label>Supplementary material 5</label><caption><p>Occurrence of fungal genera in the family <tp:taxon-name><tp:taxon-name-part taxon-name-part-type="family">Archaeosporaceae</tp:taxon-name-part></tp:taxon-name> across different biomes, based on EUKARYOME database records</p></caption><statement content-type="dataType"><label>Data type</label><p>pdf</p></statement><statement content-type="notes"><label>Explanation note</label><p>The table summarizes the presence of each genus in natural and anthropogenic biomes, including forests, grasslands, shrublands, woodlands, deserts, and aquatic environments.</p></statement><media xlink:href="mycokeys-124-249-s005.pdf" mimetype="application" mime-subtype="pdf" position="float" orientation="portrait" xlink:type="simple" id="oo_1456619.pdf"><uri content-type="original_file" xlink:type="simple">https://binary.pensoft.net/file/1456619</uri></media><permissions><license xlink:type="simple"><license-p>This dataset is made available under the Open Database License (http://opendatacommons.org/licenses/odbl/1.0/). The Open Database License (ODbL) is a license agreement intended to allow users to freely share, modify, and use this Dataset while maintaining this same freedom for others, provided that the original source and author(s) are credited.</license-p></license></permissions><attrib specific-use="authors">Keyvan Esmaeilzadeh-Salestani, Mariana Bessa de Queiroz, Vladimir Mikryukov, Sylwia Uszok, Bruno Tomio Goto, Leho Tedersoo, Franco Magurno</attrib></supplementary-material></tp:treatment-sec></tp:taxon-treatment>
